# Supplementary material for: Tumor fraction-guided cell-free DNA profiling in metastatic solid tumor patients
Source: Genome Med. 2021 May 31;13:96. doi: 10.1186/s13073-021-00898-8 (PMC8165771; doi:10.1186/s13073-021-00898-8)
Supplement: Supplementary file 1 — Additional file 1: Table S1. Summary of the tumor types, input cfDNA for cf-IMPACT, and the time between collection of matched tumor and plasma of the 118 patients. [file 13073_2021_898_MOESM1_ESM.xlsx]

## Sheet: Sheet1
Patient ID	Tumor Type	Days between collection of tumor and plasma	cfDNA input to cf-IMPACT (ng)
1	Germ Cell	277	30
2	Bladder	329	100
3	Breast	NA	20
4	Breast	NA	10
5	Breast	NA	40
6	Breast	NA	5
7	Breast	NA	10
8	Breast	NA	15
9	Prostate	NA	15
10	Breast	NA	5
11	Prostate	1011	100
12	Prostate	180	100
13	Prostate	NA	6.2
14	Prostate	4	23.2
15	Bladder	NA	11.8
16	Bladder	163	23.5
17	Bladder	317	12.9
18	Bladder	230	6.8
19	Bladder	553	100
20	Bladder	525	5.9
21	Breast	NA	7.3
22	Breast	913	26.3
23	Prostate	1256	7
24	Melanoma	NA	100
25	Bladder	532	10.8
26	Lung	NA	6.9
27	Bladder	NA	57.5
28	Prostate	160	12.2
29	Prostate	900	12.9
30	Bladder	278	6.1
31	Bladder	601	23.43
32	Bladder	223	18.15
33	Lung	-20	29.92
34	Bladder	35	100
35	Bladder	48	59.12
36	Bladder	25	16.34
37	Prostate	25	62.64
38	Bladder	651	100
39	Bladder	316	18.7
41	Breast	NA	27.22
42	Bladder	882	100
43	Prostate	-7	25.42
45	Prostate	-14	38.66
46	Prostate	-24	13.26
47	Prostate/S	4	100
48	Prostate/S	19	30.36
49	Prostate/S	-7	6.16
50	Prostate/S	890	8.58
52	Prostate/S	262	13.18
54	Prostate/S	172	12.87
55	Prostate/R	351	98.08
56	Prostate/R	15	48.22
57	Prostate/R	358	22.54
58	Prostate/R	NA	11.33
61	Prostate/R	281	27.94
62	Prostate/R	2724	22.22
63	Prostate/R	53	19.42
65	Prostate/R	NA	14.19
66	Prostate/R	-6	100
67	Prostate/R	NA	13.09
68	Prostate/R	NA	80.24
70	Prostate/R	3053	7.59
71	Bladder	NA	23.32
72	Bladder	924	12.82
73	Bladder	69	8.3
74	Bladder	1831	14.52
75	Bladder	87	34.76
76	Bladder	490	25.85
77	Bladder	351	15.34
78	Bladder	263	13.31
79	Bladder	1475	47.8
80	Bladder	428	44.66
81	Bladder	466	58.08
82	Bladder	NA	49.83
83	Bladder	181	6.6
84	Lung	NA	15.73
85	Lung	NA	8.86
86	Lung	NA	51.48
87	Lung	NA	10.67
88	Lung	NA	29.26
89	Lung	62	12.21
90	Lung	NA	26.73
91	Lung	0	100
92	Lung	NA	43.89
93	Bladder	NA	42.79
94	Bladder	-56	8.86
95	Bladder	NA	7.7
96	Prostate	NA	11.28
97	Prostate	798	19.91
98	Prostate	NA	21.06
99	Bladder	517	19.3
100	Bladder	65	28.38
101	Bladder	17	7.86
102	Bladder	1124	6.6
103	Bladder	12	45.48
104	Bladder	460	100
105	Bladder	308	100
107	Prostate	2617	22.66
108	Bladder	549	9.68
109	Bladder	454	100
111	Germ Cell	4	7.67
112	Germ Cell	27	45.62
113	Germ Cell	-119	28.47
114	Germ Cell	NA	28.88
115	Germ Cell	NA	8.8
117	Germ Cell	NA	14.19
119	Germ Cell	80	22.6
120	Germ Cell	3	21.89
121	Germ Cell	NA	7.81
122	Germ Cell	NA	31.35
123	Bladder	472	22.77
124	Prostate	250	7.42
125	Breast	NA	5.94
126	Breast	NA	19.69
127	Breast	-60	15.56
128	Breast	-131	5.78
129	Breast	NA	7.81
130	Bladder	-165	5.56
