# Supplementary material for: Tumor fraction-guided cell-free DNA profiling in metastatic solid tumor patients
Source: Genome Med. 2021 May 31;13:96. doi: 10.1186/s13073-021-00898-8 (PMC8165771; doi:10.1186/s13073-021-00898-8)
Supplement: Supplementary file 4 — Additional file 4: Table S3. Summary of the mutations identified in cfDNA with z-scores <5 using MSK-ACCESS. [file 13073_2021_898_MOESM4_ESM.xlsx]

## Sheet: maf.oncokb_access
Patient ID	Tumor type	Gene	Protein change	Oncogenic	OncoKB highest level
5	Breast	ESR1	p.D538G	Oncogenic	LEVEL_3A
41	Breast	ESR1	p.E380Q	Likely Oncogenic	LEVEL_3A
125	Breast	ESR1	p.L536P	Likely Oncogenic	LEVEL_3A
35	Bladder	TSC1	p.Y185*	Likely Oncogenic	LEVEL_3B
99	Bladder	PIK3CA	E545K	Oncogenic	LEVEL_3B
99	Bladder	KDM6A	X1392_splice	Likely Oncogenic	LEVEL_4
125	Breast	KRAS	p.G12D	Oncogenic	LEVEL_4
10	Breast	APC	p.S142T
37	Prostate	GATA3	p.R275W
37	Prostate	TP53	Splicing
50	Prostate	FOXA1	p.R265_F266insK	Predicted Oncogenic
61	Prostate	TP53	p.R175H	Oncogenic
86	Lung	TP53	p.R248Q	Likely Oncogenic
92	Lung	SF3B1	p.K700E	Likely Oncogenic
95	Bladder	TP53	p.X225_splice	Likely Oncogenic
99	Bladder	TERT	promoter	Oncogenic
119	Germ cell	MSH6	p.K603Nfs*2	Likely Oncogenic
125	Breast	TP53	p.273H
127	Breast	TP53	p.R282W	Likely Oncogenic
